# Supplementary material for: An Optimization Path for Sb2(S,Se)3 Solar Cells to Achieve an Efficiency Exceeding 20%
Source: Nanomaterials (Basel). 2024 Sep 2;14(17):1433. doi: 10.3390/nano14171433 (PMC11397007; doi:10.3390/nano14171433)
Supplement: Supplementary file 1 [file nanomaterials-14-01433-s001.zip]

Archive with 1 entries (1 files):
- nanomaterials-3165916-supplementary.pdf
